# Supplementary material for: Population-scale predictions of DPD and TPMT phenotypes using a quantitative pharmacogene-specific ensemble classifier
Source: Br J Cancer. 2020 Sep 25;123(12):1782–9. doi: 10.1038/s41416-020-01084-0 (PMC7722893; doi:10.1038/s41416-020-01084-0)
Supplement: Supplementary file 1 — Supplementary table 1 - REVISED [file 41416_2020_1084_MOESM1_ESM.xlsx]

## Sheet: Sheet1
Gene	dbSNP ID	REF Allele	ALT Allele	Star allele	Protein change	Variant type	Allele frequency (Based on GnomAD)	Clinical significance	Variant functionality score	APF Prediction	In vitro activity	In vitro prediction	Reference for in vitro activity (PMID)
DPYD	rs3918290	C	T	*2A	-	Splicing	0.005689	Pathogenic	0	D	N/A	D	N/A
DPYD	rs1057516711	A	-		Y304fs	Frameshift	<0.0001	Pathogenic	0	D	N/A	D	N/A
DPYD	rs1057516710	G	-		S657fs	Frameshift	<0.0001	Pathogenic	0	D	N/A	D	N/A
DPYD	rs1057517018	T	-		S558fs	Frameshift	<0.0001	Pathogenic	0	D	N/A	D	N/A
DPYD	rs1057516997	A	-		S175fs	Frameshift	<0.0001	Pathogenic	0	D	N/A	D	N/A
DPYD	rs1057517230	C	-		R916fs	Frameshift	3.983e-06	Pathogenic	0	D	N/A	D	N/A
DPYD	rs1346124437	G	-		R589fs	Frameshift	<0.0001	Pathogenic	0	D	N/A	D	N/A
DPYD	rs746991079	T	-		Q860fs	Frameshift	<0.0001	Pathogenic	0	D	N/A	D	N/A
DPYD	rs1057516894	A	-		P919fs	Frameshift	<0.0001	Pathogenic	0	D	N/A	D	N/A
DPYD	rs1064796552	G	-		P712fs	Frameshift	<0.0001	Pathogenic	0	D	N/A	D	N/A
DPYD	rs72549303	G	-	*3	P633fs	Frameshift	<0.0001	Pathogenic	0	D	N/A	D	N/A
DPYD	rs1553197926	G	-		P393fs	Frameshift	<0.0001	Pathogenic	0	D	N/A	D	N/A
DPYD	rs1553201443	G	-		P374fs	Frameshift	<0.0001	Pathogenic	0	D	N/A	D	N/A
DPYD	rs1057517055	T	-		N668fs	Frameshift	<0.0001	Pathogenic	0	D	N/A	D	N/A
DPYD	rs773499329	CTGCCCACAGGCCAGG	-		L682fs	Frameshift	<0.0001	Pathogenic	0	D	N/A	D	N/A
DPYD	rs1553251907	T	-		G727fs	Frameshift	<0.0001	Pathogenic	0	D	N/A	D	N/A
DPYD	rs1057516761	C	-		G439fs	Frameshift	<0.0001	Pathogenic	0	D	N/A	D	N/A
DPYD	rs764584080	A	-		F576fs	Frameshift	<0.0001	Pathogenic	0	D	N/A	D	N/A
DPYD	rs1057517189	G	-		F438fs	Frameshift	<0.0001	Pathogenic	0	D	N/A	D	N/A
DPYD	rs1057517327	-	T		P864fs	Frameshift	<0.0001	Pathogenic	0	D	N/A	D	N/A
DPYD	rs1057516510	AGGT	GC		T779fs	Frameshift	<0.0001	Pathogenic	0	D	N/A	D	N/A
DPYD	rs1057516828	-	T		G763fs	Frameshift	<0.0001	Pathogenic	0	D	N/A	D	N/A
DPYD	rs1057517396	-	A		M680fs	Frameshift	<0.0001	Pathogenic	0	D	N/A	D	N/A
DPYD	rs72549309	ATGA	-		F100fs	Frameshift	<0.0001	Pathogenic	0	D	N/A	D	N/A
DPYD	rs59086055	G	A		R592W	Missense	0.0001381	Pathogenic	0	D	0.09 ±0.04	D	24648345
DPYD	rs1801266	G	A	*8	R235W	Missense	7.429e-05	Pathogenic	0	D	0.13 ±0.05	D	24648345
DPYD	rs200562975	T	C		N151D	Missense	0.001589	Benign	0	D	0.91 ±0.21	N	24648345
DPYD	rs367619008	T	C		K63E	Missense	3.188e-05	Pathogenic	0	D	0.03 ± 0.04	D	29327356
DPYD	rs72547602	T	G		D974V	Missense	3.979e-06	Pathogenic	0	D	0.78 ±0.17	N	24648345
DPYD	rs67376798	T	A		D949V	Missense	0.002891	Pathogenic	0	D	0.59 ±0.06	D	24648345
DPYD	rs1801265	G	A	*9A	C29R	Missense	0.234	Benign	1	N	1.13; 0	D	23328581;9439663
DPYD	rs115232898	T	C		Y186C	Missense	0.002068	Pathogenic	0.2	D	0.85±0.03	N	24648345
DPYD	rs1801268	C	A	*10	V995F	Missense	<0.0001	Pathogenic	0.2	D	0.01 ±0.05	D	24648345
DPYD	rs2297595	T	C		M166V	Missense	0.08585	Benign	0.2	D	1.20 ±0.07	N	24648345
DPYD	rs45589337	T	C		K259E	Missense	0.00608	Benign	0.2	D	0.93 ±0.19	N	24648345
DPYD	rs55886062	A	C	*13	I560S	Missense	0.000312	Pathogenic	0.2	D	0.25	D	23328581
DPYD	rs768020954	C	T		M1I	Missense	9.656e-06	Pathogenic	0.25	D	N/A	N/A	N/A
DPYD	rs56005131	G	T		T768K	Missense	0.0001948	Benign	0.4	D	N/A	N/A	N/A
DPYD	rs1801158	C	T	*4	S534N	Missense	0.01434	Benign	0.4	D	1.36	N	23328581
DPYD	rs1801160	C	T	*6	V732I	Missense	0.04531	Benign	0.6	N	1.02	N	23328581
DPYD	rs114096998	G	A		P1023T	Missense	0.003555	Benign	0.6	N	1.38 ±0.2	N	24648345
DPYD	rs61622928	C	T		M406I	Missense	0.006736	Benign	0.8	N	0.81 ±0.11	N	24648345
DPYD	rs145529148	T	C		Q972R	Missense	0.0001769	Benign	1	N	1.00 ±0.11	N	24648345
DPYD	rs1801159	T	C	*5	I543V	Missense	0.1952	Benign	1	N	0.9	N	23328581
DPYD	rs72977734	G	C		F167L	Missense	0.001838	Benign	1	N	N/A	N/A	N/A
DPYD	rs1057516388	C	T		W621*	Stop-gain	1.194e-05	Pathogenic	0	D	N/A	D	N/A
DPYD	rs776692894	T	A		R78*	Stop-gain	3.984e-06	Pathogenic	0	D	N/A	D	N/A
DPYD	rs759372918	G	A		R759*	Stop-gain	3.19e-05	Pathogenic	0	D	N/A	D	N/A
DPYD	rs189768576	G	A		R74*	Stop-gain	0.0001204	Pathogenic	0	D	N/A	D	N/A
DPYD	rs141597515	G	A		R70*	Stop-gain	1.594e-05	Pathogenic	0	D	N/A	D	N/A
DPYD	rs1057516968	G	A		R561*	Stop-gain	1.064e-05	Pathogenic	0	D	N/A	D	N/A
DPYD	rs72549310	G	A		R21*	Stop-gain	1.196e-05	Pathogenic	0	D	N/A	D	N/A
DPYD	rs1057517271	G	A		Q852*	Stop-gain	<0.0001	Pathogenic	0	D	N/A	D	N/A
DPYD	rs1220608789	G	A		Q220*	Stop-gain	3.985e-06	Pathogenic	0	D	N/A	D	N/A
DPYD	rs1553212596	T	A		K908*	Stop-gain	<0.0001	Pathogenic	0	D	N/A	D	N/A
DPYD	rs1057516873	T	A		K894*	Stop-gain	3.988e-06	Pathogenic	0	D	N/A	D	N/A
DPYD	rs1057516671	C	A		E611*	Stop-gain	<0.0001	Pathogenic	0	D	N/A	D	N/A
DPYD	rs755031341	C	A		E415*	Stop-gain	3.981e-06	Pathogenic	0	D	N/A	D	N/A
DPYD	rs146170505	C	A		E221*	Stop-gain	3.188e-05	Pathogenic	0	D	N/A	D	N/A
DPYD	rs1057516615	G	-		L505*	Stop-gain	<0.0001	Pathogenic	0	D	N/A	D	N/A
DPYD	rs1207177925	GGATTTCT	-		L42*	Stop-gain	<0.0001	Pathogenic	0	D	N/A	D	N/A
TPMT	rs1800462	C	G	*2	A80P	Missense	0.00168494	Pathogenic	0	D	0.08; 0.26±0.03	D	18708949; 16220112
TPMT	rs1800460, rs1142345			*3A	A154T, Y240C	Missense	0.0276709	Pathogenic	0	D	0.016 ± 0.006	D	16220112
TPMT	rs1800460	C	T	*3B	A154T	Missense	<0.1	Pathogenic	0.4	D	0.017 ± 0.004	D	16220112
TPMT	rs1142345	T	C	*3C	Y240C	Missense	0.00951401	Pathogenic	0	D	0.52; 0.17 ± 0.013	D	18708949; 16220112
TPMT	rs56161402	C	T	*8	R215H	Missense	0.00236962	Pathogenic	1	N	1.13; 0.82±0.082	D	18708949; 16220112
TPMT	rs74423290	G	C	*23	A167G	Missense	7.95634e-06	Pathogenic	0.4	D	0.62	D	18708949
TPMT	rs753545734	C	T	*43	G88S	Missense	1.19374e-05	Pathogenic	0	D	N/A	N/A	N/A
TPMT	rs201695576	T	C	*44	Y166C	Missense	3.9781e-06	Pathogenic	0	D	N/A	N/A	N/A
TPMT	rs1256618794	C	A	-	Trp78C	Missense	1.19488e-05	Pathogenic	0	D	N/A	N/A	N/A
Supplementary Table 1: Overview of DPYD and TPMT variants with known in vivo consequences.
